# Supplementary material for: Tumor-Promoting Role of GNA14 in Colon Cancer Development
Source: Cancers (Basel). 2023 Sep 15;15(18):4572. doi: 10.3390/cancers15184572 (PMC10527020; doi:10.3390/cancers15184572)
Supplement: Supplementary file 1 [file cancers-15-04572-s001.zip]

Archive with 1 entries (1 files):
- cancers-2595456-SI.pdf
